# Supplementary material for: Short-term effects of fine particulate matter on non-accidental and circulatory diseases mortality: A time series study among the elder in Changchun
Source: PLoS One. 2018 Dec 31;13(12):e0209793. doi: 10.1371/journal.pone.0209793 (PMC6312390; doi:10.1371/journal.pone.0209793)
Supplement: S1 Table — (XLSX) [file pone.0209793.s001.xlsx]

## Sheet: Sheet1
Number	Procince	city	Area	Environmental site name	Site type (national control point, provincial control point or city control point)	longitude	latitude
1	Jilin Province	Changchun City	Kuancheng District	food factory	National control point	125.333	43.951
2	Jilin Province	Changchun City	Green Park	Bus factory	National control point	125.302	43.9088
3	Jilin Province	Changchun City	Chaoyang District	School of Posts and Telecommunications	National control point	125.298	43.856
4	Jilin Province	Changchun City	Erdao District	Labor park	National control point	125.376	43.8833
5	Jilin Province	Changchun City	Nanguan District	Garden office	National control point	125.339	43.8884
6	Jilin Province	Changchun City	Jingyue National High-tech Industrial Development Zone	Jingyuetan	National control point	125.461	43.7902
7	Jilin Province	Changchun City	Changchun Economic and Technological Development Zone	Economic Development Zone	National control point	125.417	43.8666
8	Jilin Province	Changchun City	Changchun National High-tech Industrial Development Zone	High-tech Zone Management Committee	National control point	125.25	43.8166
9	Jilin Province	Changchun City	Changchun Automobile Economic and Technological Development Zone	Lushan Park	National control point	125.217	43.8498
10	Jilin Province	Changchun City	Shuangyang District	Shuai wanzi	National control point	125.633	43.5502
